# Supplementary material for: A novel RELA K119 deacetylation mediated by SIRT7 is a pivotal activator to exacerbate liver inflammation and fibrosis in teleosts
Source: Mar Life Sci Technol. 2025 Apr 21;7(4):856–75. doi: 10.1007/s42995-025-00287-9 (PMC12662976; doi:10.1007/s42995-025-00287-9)
Supplement: Supplementary file 1 — Supplementary file1 (XLSX 35 KB) [file 42995_2025_287_MOESM1_ESM.xlsx]

## Sheet: Sheet1
KEGG pathway	Fisher's exact test p value	Mapping	Fold enrichment	Protein accession	Protein description	Subcellular localization	KEGG KO No
map00062 Fatty acid elongation	0.103977	2	3.66	XP_038585054.1	hydroxyacyl-CoA dehydrogenase trifunctional multienzyme complex subunit alpha b [Micropterus salmoides]	mitochondria	K07515
map00062 Fatty acid elongation	0.103977	2	3.66	XP_038582914.1	trifunctional enzyme subunit beta, mitochondrial [Micropterus salmoides]	nucleus	K07509
map03010 Ribosome	1.76706e-05	8	7.11	XP_038579522.1	LOW QUALITY PROTEIN: 60S ribosomal protein L10a [Micropterus salmoides]	cytoplasm	K02865
map03010 Ribosome	1.76706e-05	8	7.11	XP_038590449.1	60S ribosomal protein L7a, partial [Micropterus salmoides]	cytoplasm	K02936
map03010 Ribosome	1.76706e-05	8	7.11	XP_038549660.1	40S ribosomal protein S3 [Micropterus salmoides]	cytoplasm	K02985
map03010 Ribosome	1.76706e-05	8	7.11	XP_038572850.1	60S ribosomal protein L36 [Micropterus salmoides]	mitochondria	K02920
map03010 Ribosome	1.76706e-05	8	7.11	XP_038562854.1	40S ribosomal protein S13 [Micropterus salmoides]	cytoplasm	K02953
map03010 Ribosome	1.76706e-05	8	7.11	XP_038586265.1	ubiquitin-40S ribosomal protein S27a [Micropterus salmoides]	extracellular	K02977
map03010 Ribosome	1.76706e-05	8	7.11	XP_038582840.1	40S ribosomal protein S12 [Micropterus salmoides]	extracellular	K02951
map03010 Ribosome	1.76706e-05	8	7.11	XP_038558500.1	60S ribosomal protein L6 [Micropterus salmoides]	nucleus	K02934
map04010 MAPK signaling pathway	0.876207	3	0.61	XP_038586730.1	transcription factor p65 isoform X2 [Micropterus salmoides]	nucleus	K04735
map04010 MAPK signaling pathway	0.876207	3	0.61	XP_038564876.1	heat shock cognate 71 kDa protein [Micropterus salmoides]	cytoplasm	K03283
map04010 MAPK signaling pathway	0.876207	3	0.61	XP_038555252.1	caspase-3-like [Micropterus salmoides]	cytoplasm	K02187
map04932 Non-alcoholic fatty liver disease (NAFLD)	0.668947	3	0.88	XP_038553945.1	cytochrome b-c1 complex subunit 1, mitochondrial [Micropterus salmoides]	mitochondria	K00414
map04932 Non-alcoholic fatty liver disease (NAFLD)	0.668947	3	0.88	XP_038586730.1	transcription factor p65 isoform X2 [Micropterus salmoides]	nucleus	K04735
map04932 Non-alcoholic fatty liver disease (NAFLD)	0.668947	3	0.88	XP_038555252.1	caspase-3-like [Micropterus salmoides]	cytoplasm	K02187
map04910 Insulin signaling pathway	0.907248	1	0.43	XP_038559115.1	hexokinase-2-like [Micropterus salmoides]	cytoplasm	K00844
map04721 Synaptic vesicle cycle	0.195458	3	1.97	XP_038592753.1	V-type proton ATPase subunit B, brain isoform [Micropterus salmoides]	mitochondria	K02147
map04721 Synaptic vesicle cycle	0.195458	3	1.97	XP_038547888.1	LOW QUALITY PROTEIN: clathrin heavy chain 1-like [Micropterus salmoides]	cytoplasm	K04646
map04721 Synaptic vesicle cycle	0.195458	3	1.97	XP_038574164.1	AP-2 complex subunit mu-A isoform X3 [Micropterus salmoides]	cytoplasm	K11826
map04810 Regulation of actin cytoskeleton	0.963527	1	0.31	XP_038549514.1	alpha-actinin-4 isoform X2 [Micropterus salmoides]	cytoplasm	K05699
map05014 Amyotrophic lateral sclerosis (ALS)	0.209326	2	2.35	XP_038555252.1	caspase-3-like [Micropterus salmoides]	cytoplasm	K02187
map05014 Amyotrophic lateral sclerosis (ALS)	0.209326	2	2.35	XP_038586685.1	copper chaperone for superoxide dismutase-like [Micropterus salmoides]	mitochondria	K04569
map05010 Alzheimer disease	0.0178072	9	2.27	XP_038595147.1	ATP synthase subunit gamma, mitochondrial isoform X2 [Micropterus salmoides]	mitochondria	K02136
map05010 Alzheimer disease	0.0178072	9	2.27	XP_038558476.1	ATP synthase subunit alpha, mitochondrial-like isoform X2 [Micropterus salmoides]	mitochondria	K02132
map05010 Alzheimer disease	0.0178072	9	2.27	XP_038553945.1	cytochrome b-c1 complex subunit 1, mitochondrial [Micropterus salmoides]	mitochondria	K00414
map05010 Alzheimer disease	0.0178072	9	2.27	XP_038555252.1	caspase-3-like [Micropterus salmoides]	cytoplasm	K02187
map05010 Alzheimer disease	0.0178072	9	2.27	XP_038574670.1	ATP synthase-coupling factor 6, mitochondrial [Micropterus salmoides]	mitochondria	K02131
map05010 Alzheimer disease	0.0178072	9	2.27	XP_038573754.1	cyclin-dependent-like kinase 5 [Micropterus salmoides]	extracellular	K02090
map05010 Alzheimer disease	0.0178072	9	2.27	XP_038569874.1	ATP synthase subunit d, mitochondrial-like [Micropterus salmoides]	mitochondria	K02138
map05010 Alzheimer disease	0.0178072	9	2.27	XP_038572754.1	ATP synthase subunit beta, mitochondrial [Micropterus salmoides]	mitochondria	K02133
map05010 Alzheimer disease	0.0178072	9	2.27	XP_038555626.1	ATP synthase subunit O, mitochondrial [Micropterus salmoides]	cytoplasm	K02137
map05321 Inflammatory bowel disease (IBD)	0.603183	1	1.09	XP_038586730.1	transcription factor p65 isoform X2 [Micropterus salmoides]	nucleus	K04735
map05143 African trypanosomiasis	0.356238	1	2.28	XP_038585910.1	LOW QUALITY PROTEIN: apolipoprotein A-I-like [Micropterus salmoides]	mitochondria	K08757
map04620 Toll-like receptor signaling pathway	0.718865	1	0.79	XP_038586730.1	transcription factor p65 isoform X2 [Micropterus salmoides]	nucleus	K04735
map05323 Rheumatoid arthritis	0.629195	1	1.02	XP_038592753.1	V-type proton ATPase subunit B, brain isoform [Micropterus salmoides]	mitochondria	K02147
map04146 Peroxisome	0.203366	3	1.93	XP_038559647.1	D-amino-acid oxidase-like [Micropterus salmoides]	extracellular	K00273
map04146 Peroxisome	0.203366	3	1.93	XP_038572660.1	alanine--glyoxylate and serine--pyruvate aminotransferase a [Micropterus salmoides]	cytoplasm	K00830
map04146 Peroxisome	0.203366	3	1.93	XP_038576468.1	alkyldihydroxyacetonephosphate synthase, peroxisomal [Micropterus salmoides]	cytoplasm,nucleus	K00803
map00020 Citrate cycle (TCA cycle)	3.08383e-05	6	10.03	XP_038567909.1	malate dehydrogenase, mitochondrial [Micropterus salmoides]	mitochondria	K00026
map00020 Citrate cycle (TCA cycle)	3.08383e-05	6	10.03	XP_038561718.1	dihydrolipoyl dehydrogenase, mitochondrial [Micropterus salmoides]	mitochondria	K00382
map00020 Citrate cycle (TCA cycle)	3.08383e-05	6	10.03	XP_038559172.1	LOW QUALITY PROTEIN: oxoglutarate (alpha-ketoglutarate) dehydrogenase a (lipoamide) [Micropterus salmoides]	mitochondria	K00164
map00020 Citrate cycle (TCA cycle)	3.08383e-05	6	10.03	XP_038584882.1	dihydrolipoyllysine-residue succinyltransferase component of 2-oxoglutarate dehydrogenase complex, mitochondrial [Micropterus salmoides]	mitochondria	K00658
map00020 Citrate cycle (TCA cycle)	3.08383e-05	6	10.03	XP_038563793.1	pyruvate dehydrogenase E1 subunit alpha 1a [Micropterus salmoides]	mitochondria	K00161
map00020 Citrate cycle (TCA cycle)	3.08383e-05	6	10.03	XP_038587281.1	pyruvate carboxylase, mitochondrial isoform X2 [Micropterus salmoides]	mitochondria	K01958
map05168 Herpes simplex virus 1 infection	0.946633	3	0.49	XP_038567702.1	zinc finger protein 429-like [Micropterus salmoides]	nucleus	K09228
map05168 Herpes simplex virus 1 infection	0.946633	3	0.49	XP_038586730.1	transcription factor p65 isoform X2 [Micropterus salmoides]	nucleus	K04735
map05168 Herpes simplex virus 1 infection	0.946633	3	0.49	XP_038555252.1	caspase-3-like [Micropterus salmoides]	cytoplasm	K02187
map00280 Valine, leucine and isoleucine degradation	1.08919e-05	9	6.49	XP_038557676.1	methylmalonyl-CoA epimerase, mitochondrial [Micropterus salmoides]	cytoplasm	K05606
map00280 Valine, leucine and isoleucine degradation	1.08919e-05	9	6.49	XP_038583749.1	methylmalonyl-CoA mutase, mitochondrial [Micropterus salmoides]	mitochondria	K01847
map00280 Valine, leucine and isoleucine degradation	1.08919e-05	9	6.49	XP_038590938.1	short/branched chain specific acyl-CoA dehydrogenase, mitochondrial [Micropterus salmoides]	mitochondria	K09478
map00280 Valine, leucine and isoleucine degradation	1.08919e-05	9	6.49	XP_038561718.1	dihydrolipoyl dehydrogenase, mitochondrial [Micropterus salmoides]	mitochondria	K00382
map00280 Valine, leucine and isoleucine degradation	1.08919e-05	9	6.49	XP_038585054.1	hydroxyacyl-CoA dehydrogenase trifunctional multienzyme complex subunit alpha b [Micropterus salmoides]	mitochondria	K07515
map00280 Valine, leucine and isoleucine degradation	1.08919e-05	9	6.49	XP_038566256.1	aldehyde dehydrogenase, mitochondrial-like [Micropterus salmoides]	mitochondria	K00128
map00280 Valine, leucine and isoleucine degradation	1.08919e-05	9	6.49	XP_038582914.1	trifunctional enzyme subunit beta, mitochondrial [Micropterus salmoides]	nucleus	K07509
map00280 Valine, leucine and isoleucine degradation	1.08919e-05	9	6.49	XP_038554791.1	lipoamide acyltransferase component of branched-chain alpha-keto acid dehydrogenase complex, mitochondrial [Micropterus salmoides]	mitochondria	K09699
map00280 Valine, leucine and isoleucine degradation	1.08919e-05	9	6.49	XP_038573409.1	medium-chain specific acyl-CoA dehydrogenase, mitochondrial [Micropterus salmoides]	mitochondria	K00249
map05110 Vibrio cholerae infection	0.495756	1	1.47	XP_038592753.1	V-type proton ATPase subunit B, brain isoform [Micropterus salmoides]	mitochondria	K02147
map05170 Human immunodeficiency virus 1 infection	0.610655	3	0.96	XP_038586730.1	transcription factor p65 isoform X2 [Micropterus salmoides]	nucleus	K04735
map05170 Human immunodeficiency virus 1 infection	0.610655	3	0.96	XP_038555252.1	caspase-3-like [Micropterus salmoides]	cytoplasm	K02187
map05170 Human immunodeficiency virus 1 infection	0.610655	3	0.96	XP_038558830.1	AP-1 complex subunit beta-1 isoform X2 [Micropterus salmoides]	cytoplasm	K12392
map00410 beta-Alanine metabolism	0.125784	2	3.26	XP_038585054.1	hydroxyacyl-CoA dehydrogenase trifunctional multienzyme complex subunit alpha b [Micropterus salmoides]	mitochondria	K07515
map00410 beta-Alanine metabolism	0.125784	2	3.26	XP_038566256.1	aldehyde dehydrogenase, mitochondrial-like [Micropterus salmoides]	mitochondria	K00128
map00360 Phenylalanine metabolism	0.211904	1	4.21	XP_038555671.1	macrophage migration inhibitory factor-like [Micropterus salmoides]	cytoplasm	K07253
map04022 cGMP-PKG signaling pathway	0.610655	3	0.96	XP_038563917.1	ADP/ATP translocase 2 [Micropterus salmoides]	cytoplasm	K05863
map04022 cGMP-PKG signaling pathway	0.610655	3	0.96	XP_038593894.1	voltage-dependent anion-selective channel protein 2 [Micropterus salmoides]	cytoplasm	K15040
map04022 cGMP-PKG signaling pathway	0.610655	3	0.96	XP_038559308.1	peptidyl-prolyl cis-trans isomerase A [Micropterus salmoides]	cytoplasm	K09565
map05145 Toxoplasmosis	0.0789274	4	2.48	XP_038586730.1	transcription factor p65 isoform X2 [Micropterus salmoides]	nucleus	K04735
map05145 Toxoplasmosis	0.0789274	4	2.48	XP_038564876.1	heat shock cognate 71 kDa protein [Micropterus salmoides]	cytoplasm	K03283
map05145 Toxoplasmosis	0.0789274	4	2.48	XP_038555252.1	caspase-3-like [Micropterus salmoides]	cytoplasm	K02187
map05145 Toxoplasmosis	0.0789274	4	2.48	XP_038559308.1	peptidyl-prolyl cis-trans isomerase A [Micropterus salmoides]	cytoplasm	K09565
map00053 Ascorbate and aldarate metabolism	0.33931	1	2.42	XP_038566256.1	aldehyde dehydrogenase, mitochondrial-like [Micropterus salmoides]	mitochondria	K00128
map04625 C-type lectin receptor signaling pathway	0.849379	1	0.53	XP_038586730.1	transcription factor p65 isoform X2 [Micropterus salmoides]	nucleus	K04735
map05225 Hepatocellular carcinoma	0.912021	1	0.42	XP_038590716.1	glutathione S-transferase Mu 3-like [Micropterus salmoides]	cytoplasm	K00799
map04150 mTOR signaling pathway	0.876683	1	0.48	XP_038592753.1	V-type proton ATPase subunit B, brain isoform [Micropterus salmoides]	mitochondria	K02147
map00982 Drug metabolism - cytochrome P450	0.120657	2	3.34	XP_038590716.1	glutathione S-transferase Mu 3-like [Micropterus salmoides]	cytoplasm	K00799
map00982 Drug metabolism - cytochrome P450	0.120657	2	3.34	XP_038572330.1	flavin-containing monooxygenase 5-like [Micropterus salmoides]	mitochondria	K00485
map00983 Drug metabolism - other enzymes	0.251112	2	2.07	XP_038590716.1	glutathione S-transferase Mu 3-like [Micropterus salmoides]	cytoplasm	K00799
map00983 Drug metabolism - other enzymes	0.251112	2	2.07	XP_038591862.1	nucleoside diphosphate kinase A2-like [Micropterus salmoides]	cytoplasm	K00940
map04931 Insulin resistance	0.607256	2	0.98	XP_038586730.1	transcription factor p65 isoform X2 [Micropterus salmoides]	nucleus	K04735
map04931 Insulin resistance	0.607256	2	0.98	XP_038590311.1	serine/threonine-protein phosphatase 2A activator [Micropterus salmoides]	cytoplasm	K17605
map00480 Glutathione metabolism	0.134442	2	3.13	XP_038590716.1	glutathione S-transferase Mu 3-like [Micropterus salmoides]	cytoplasm	K00799
map00480 Glutathione metabolism	0.134442	2	3.13	XP_038571883.1	glutamate--cysteine ligase regulatory subunit [Micropterus salmoides]	cytoplasm	K11205
map00630 Glyoxylate and dicarboxylate metabolism	3.4958e-06	7	11.03	XP_038557676.1	methylmalonyl-CoA epimerase, mitochondrial [Micropterus salmoides]	cytoplasm	K05606
map00630 Glyoxylate and dicarboxylate metabolism	3.4958e-06	7	11.03	XP_038567909.1	malate dehydrogenase, mitochondrial [Micropterus salmoides]	mitochondria	K00026
map00630 Glyoxylate and dicarboxylate metabolism	3.4958e-06	7	11.03	XP_038583749.1	methylmalonyl-CoA mutase, mitochondrial [Micropterus salmoides]	mitochondria	K01847
map00630 Glyoxylate and dicarboxylate metabolism	3.4958e-06	7	11.03	XP_038561718.1	dihydrolipoyl dehydrogenase, mitochondrial [Micropterus salmoides]	mitochondria	K00382
map00630 Glyoxylate and dicarboxylate metabolism	3.4958e-06	7	11.03	XP_038568434.1	LOW QUALITY PROTEIN: 4-hydroxy-2-oxoglutarate aldolase, mitochondrial [Micropterus salmoides]	mitochondria	K18123
map00630 Glyoxylate and dicarboxylate metabolism	3.4958e-06	7	11.03	XP_038572660.1	alanine--glyoxylate and serine--pyruvate aminotransferase a [Micropterus salmoides]	cytoplasm	K00830
map00630 Glyoxylate and dicarboxylate metabolism	3.4958e-06	7	11.03	XP_038552009.1	serine hydroxymethyltransferase, mitochondrial [Micropterus salmoides]	mitochondria	K00600
map04213 Longevity regulating pathway - multiple species	0.674561	1	0.9	XP_038564876.1	heat shock cognate 71 kDa protein [Micropterus salmoides]	cytoplasm	K03283
map03015 mRNA surveillance pathway	0.706855	1	0.82	XP_038595167.1	G1 to S phase transition 1, like [Micropterus salmoides]	cytoplasm	K03267
map04218 Cellular senescence	0.451658	3	1.21	XP_038586730.1	transcription factor p65 isoform X2 [Micropterus salmoides]	nucleus	K04735
map04218 Cellular senescence	0.451658	3	1.21	XP_038563917.1	ADP/ATP translocase 2 [Micropterus salmoides]	cytoplasm	K05863
map04218 Cellular senescence	0.451658	3	1.21	XP_038593894.1	voltage-dependent anion-selective channel protein 2 [Micropterus salmoides]	cytoplasm	K15040
map04380 Osteoclast differentiation	0.820859	1	0.59	XP_038586730.1	transcription factor p65 isoform X2 [Micropterus salmoides]	nucleus	K04735
map04145 Phagosome	0.878617	1	0.48	XP_038592753.1	V-type proton ATPase subunit B, brain isoform [Micropterus salmoides]	mitochondria	K02147
map04658 Th1 and Th2 cell differentiation	0.726122	1	0.78	XP_038586730.1	transcription factor p65 isoform X2 [Micropterus salmoides]	nucleus	K04735
map04217 Necroptosis	0.482315	3	1.16	XP_038558804.1	serine/threonine-protein phosphatase PGAM5, mitochondrial isoform X4 [Micropterus salmoides]	extracellular	K15637
map04217 Necroptosis	0.482315	3	1.16	XP_038563917.1	ADP/ATP translocase 2 [Micropterus salmoides]	cytoplasm	K05863
map04217 Necroptosis	0.482315	3	1.16	XP_038593894.1	voltage-dependent anion-selective channel protein 2 [Micropterus salmoides]	cytoplasm	K15040
map03050 Proteasome	3.16628e-09	8	21.84	XP_038581050.1	proteasome subunit beta type-2 [Micropterus salmoides]	cytoplasm	K02734
map03050 Proteasome	3.16628e-09	8	21.84	XP_038590483.1	proteasome subunit beta type-10 [Micropterus salmoides]	cytoplasm	K02739
map03050 Proteasome	3.16628e-09	8	21.84	XP_038570398.1	proteasome subunit beta type-3 [Micropterus salmoides]	cytoplasm	K02735
map03050 Proteasome	3.16628e-09	8	21.84	XP_038562738.1	proteasome subunit alpha type-4 [Micropterus salmoides]	mitochondria	K02728
map03050 Proteasome	3.16628e-09	8	21.84	XP_038583202.1	26S proteasome regulatory subunit 10B [Micropterus salmoides]	cytoplasm	K03064
map03050 Proteasome	3.16628e-09	8	21.84	XP_038581349.1	proteasome activator complex subunit 1 [Micropterus salmoides]	cytoplasm	K06696
map03050 Proteasome	3.16628e-09	8	21.84	XP_038552967.1	proteasome subunit alpha type-5 [Micropterus salmoides]	cytoplasm,nucleus	K02729
map03050 Proteasome	3.16628e-09	8	21.84	XP_038588092.1	proteasome activator complex subunit 2 isoform X2 [Micropterus salmoides]	mitochondria	K06697
map04714 Thermogenesis	0.391754	7	1.17	XP_038595147.1	ATP synthase subunit gamma, mitochondrial isoform X2 [Micropterus salmoides]	mitochondria	K02136
map04714 Thermogenesis	0.391754	7	1.17	XP_038558476.1	ATP synthase subunit alpha, mitochondrial-like isoform X2 [Micropterus salmoides]	mitochondria	K02132
map04714 Thermogenesis	0.391754	7	1.17	XP_038569874.1	ATP synthase subunit d, mitochondrial-like [Micropterus salmoides]	mitochondria	K02138
map04714 Thermogenesis	0.391754	7	1.17	XP_038553945.1	cytochrome b-c1 complex subunit 1, mitochondrial [Micropterus salmoides]	mitochondria	K00414
map04714 Thermogenesis	0.391754	7	1.17	XP_038572754.1	ATP synthase subunit beta, mitochondrial [Micropterus salmoides]	mitochondria	K02133
map04714 Thermogenesis	0.391754	7	1.17	XP_038574670.1	ATP synthase-coupling factor 6, mitochondrial [Micropterus salmoides]	mitochondria	K02131
map04714 Thermogenesis	0.391754	7	1.17	XP_038555626.1	ATP synthase subunit O, mitochondrial [Micropterus salmoides]	cytoplasm	K02137
map00920 Sulfur metabolism	0.139352	1	6.69	XP_038566734.1	LOW QUALITY PROTEIN: persulfide dioxygenase ETHE1, mitochondrial [Micropterus salmoides]	mitochondria	K17725
map03008 Ribosome biogenesis in eukaryotes	0.46328	1	1.62	XP_038555750.1	GTP-binding nuclear protein Ran [Micropterus salmoides]	cytoplasm	K07936
map04915 Estrogen signaling pathway	0.854058	1	0.53	XP_038564876.1	heat shock cognate 71 kDa protein [Micropterus salmoides]	cytoplasm	K03283
map05161 Hepatitis B	0.695291	2	0.83	XP_038586730.1	transcription factor p65 isoform X2 [Micropterus salmoides]	nucleus	K04735
map05161 Hepatitis B	0.695291	2	0.83	XP_038555252.1	caspase-3-like [Micropterus salmoides]	cytoplasm	K02187
map05152 Tuberculosis	0.617329	3	0.95	XP_038586730.1	transcription factor p65 isoform X2 [Micropterus salmoides]	nucleus	K04735
map05152 Tuberculosis	0.617329	3	0.95	XP_038555252.1	caspase-3-like [Micropterus salmoides]	cytoplasm	K02187
map05152 Tuberculosis	0.617329	3	0.95	XP_038554986.1	stress-70 protein, mitochondrial [Micropterus salmoides]	mitochondria	K04043
map04211 Longevity regulating pathway	0.793592	1	0.64	XP_038586730.1	transcription factor p65 isoform X2 [Micropterus salmoides]	nucleus	K04735
map05162 Measles	0.0922993	4	2.34	XP_038586730.1	transcription factor p65 isoform X2 [Micropterus salmoides]	nucleus	K04735
map05162 Measles	0.0922993	4	2.34	XP_038564876.1	heat shock cognate 71 kDa protein [Micropterus salmoides]	cytoplasm	K03283
map05162 Measles	0.0922993	4	2.34	XP_038555252.1	caspase-3-like [Micropterus salmoides]	cytoplasm	K02187
map05162 Measles	0.0922993	4	2.34	XP_038555114.1	guanine nucleotide-binding protein subunit beta-2-like 1 [Micropterus salmoides]	cytoplasm,nucleus	K14753
map00524 Neomycin, kanamycin and gentamicin biosynthesis	0.0650369	1	14.91	XP_038559115.1	hexokinase-2-like [Micropterus salmoides]	cytoplasm	K00844
map04623 Cytosolic DNA-sensing pathway	0.460482	1	1.63	XP_038586730.1	transcription factor p65 isoform X2 [Micropterus salmoides]	nucleus	K04735
map04622 RIG-I-like receptor signaling pathway	0.655321	1	0.95	XP_038586730.1	transcription factor p65 isoform X2 [Micropterus salmoides]	nucleus	K04735
map05146 Amoebiasis	0.186335	3	2.02	XP_038586730.1	transcription factor p65 isoform X2 [Micropterus salmoides]	nucleus	K04735
map05146 Amoebiasis	0.186335	3	2.02	XP_038555252.1	caspase-3-like [Micropterus salmoides]	cytoplasm	K02187
map05146 Amoebiasis	0.186335	3	2.02	XP_038549514.1	alpha-actinin-4 isoform X2 [Micropterus salmoides]	cytoplasm	K05699
map00311 Penicillin and cephalosporin biosynthesis	0.0153955	1	64.62	XP_038559647.1	D-amino-acid oxidase-like [Micropterus salmoides]	extracellular	K00273
map00640 Propanoate metabolism	2.21252e-05	7	8.33	XP_038557676.1	methylmalonyl-CoA epimerase, mitochondrial [Micropterus salmoides]	cytoplasm	K05606
map00640 Propanoate metabolism	2.21252e-05	7	8.33	XP_038583749.1	methylmalonyl-CoA mutase, mitochondrial [Micropterus salmoides]	mitochondria	K01847
map00640 Propanoate metabolism	2.21252e-05	7	8.33	XP_038561718.1	dihydrolipoyl dehydrogenase, mitochondrial [Micropterus salmoides]	mitochondria	K00382
map00640 Propanoate metabolism	2.21252e-05	7	8.33	XP_038585054.1	hydroxyacyl-CoA dehydrogenase trifunctional multienzyme complex subunit alpha b [Micropterus salmoides]	mitochondria	K07515
map00640 Propanoate metabolism	2.21252e-05	7	8.33	XP_038594472.1	acyl-CoA synthetase short-chain family member 3, mitochondrial [Micropterus salmoides]	mitochondria	K01908
map00640 Propanoate metabolism	2.21252e-05	7	8.33	XP_038567906.1	ethylmalonyl-CoA decarboxylase [Micropterus salmoides]	mitochondria	K18426
map00640 Propanoate metabolism	2.21252e-05	7	8.33	XP_038554791.1	lipoamide acyltransferase component of branched-chain alpha-keto acid dehydrogenase complex, mitochondrial [Micropterus salmoides]	mitochondria	K09699
map05206 MicroRNAs in cancer	0.940533	1	0.36	XP_038555252.1	caspase-3-like [Micropterus salmoides]	cytoplasm	K02187
map05100 Bacterial invasion of epithelial cells	0.796814	1	0.63	XP_038547888.1	LOW QUALITY PROTEIN: clathrin heavy chain 1-like [Micropterus salmoides]	cytoplasm	K04646
map04973 Carbohydrate digestion and absorption	0.460482	1	1.63	XP_038559115.1	hexokinase-2-like [Micropterus salmoides]	cytoplasm	K00844
map00010 Glycolysis / Gluconeogenesis	2.51593e-05	8	6.77	XP_038567040.1	triosephosphate isomerase B [Micropterus salmoides]	cytoplasm	K01803
map00010 Glycolysis / Gluconeogenesis	2.51593e-05	8	6.77	XP_038569428.1	phosphoglucomutase-2 [Micropterus salmoides]	cytoplasm	K15779
map00010 Glycolysis / Gluconeogenesis	2.51593e-05	8	6.77	XP_038559115.1	hexokinase-2-like [Micropterus salmoides]	cytoplasm	K00844
map00010 Glycolysis / Gluconeogenesis	2.51593e-05	8	6.77	XP_038566256.1	aldehyde dehydrogenase, mitochondrial-like [Micropterus salmoides]	mitochondria	K00128
map00010 Glycolysis / Gluconeogenesis	2.51593e-05	8	6.77	XP_038578715.1	enolase 1a, (alpha) isoform X1 [Micropterus salmoides]	cytoplasm	K01689
map00010 Glycolysis / Gluconeogenesis	2.51593e-05	8	6.77	XP_038580124.1	ATP-dependent 6-phosphofructokinase, platelet type isoform X12 [Micropterus salmoides]	plasma membrane	K00850
map00010 Glycolysis / Gluconeogenesis	2.51593e-05	8	6.77	XP_038561718.1	dihydrolipoyl dehydrogenase, mitochondrial [Micropterus salmoides]	mitochondria	K00382
map00010 Glycolysis / Gluconeogenesis	2.51593e-05	8	6.77	XP_038563793.1	pyruvate dehydrogenase E1 subunit alpha 1a [Micropterus salmoides]	mitochondria	K00161
map04142 Lysosome	0.496599	2	1.2	XP_038547888.1	LOW QUALITY PROTEIN: clathrin heavy chain 1-like [Micropterus salmoides]	cytoplasm	K04646
map04142 Lysosome	0.496599	2	1.2	XP_038558830.1	AP-1 complex subunit beta-1 isoform X2 [Micropterus salmoides]	cytoplasm	K12392
map05167 Kaposi sarcoma-associated herpesvirus infection	0.794036	2	0.68	XP_038586730.1	transcription factor p65 isoform X2 [Micropterus salmoides]	nucleus	K04735
map05167 Kaposi sarcoma-associated herpesvirus infection	0.794036	2	0.68	XP_038555252.1	caspase-3-like [Micropterus salmoides]	cytoplasm	K02187
map05163 Human cytomegalovirus infection	0.877578	2	0.56	XP_038586730.1	transcription factor p65 isoform X2 [Micropterus salmoides]	nucleus	K04735
map05163 Human cytomegalovirus infection	0.877578	2	0.56	XP_038555252.1	caspase-3-like [Micropterus salmoides]	cytoplasm	K02187
map05133 Pertussis	0.31974	2	1.74	XP_038586730.1	transcription factor p65 isoform X2 [Micropterus salmoides]	nucleus	K04735
map05133 Pertussis	0.31974	2	1.74	XP_038555252.1	caspase-3-like [Micropterus salmoides]	cytoplasm	K02187
map05230 Central carbon metabolism in cancer	0.128613	3	2.41	XP_038580124.1	ATP-dependent 6-phosphofructokinase, platelet type isoform X12 [Micropterus salmoides]	plasma membrane	K00850
map05230 Central carbon metabolism in cancer	0.128613	3	2.41	XP_038559115.1	hexokinase-2-like [Micropterus salmoides]	cytoplasm	K00844
map05230 Central carbon metabolism in cancer	0.128613	3	2.41	XP_038563793.1	pyruvate dehydrogenase E1 subunit alpha 1a [Micropterus salmoides]	mitochondria	K00161
map04972 Pancreatic secretion	0.790319	1	0.65	XP_038575066.1	carboxypeptidase B2 [Micropterus salmoides]	cytoplasm	K01300
map03320 PPAR signaling pathway	0.0363178	4	3.22	XP_038581135.1	fatty acid binding protein 4a [Micropterus salmoides]	cytoplasm	K08752
map03320 PPAR signaling pathway	0.0363178	4	3.22	XP_038585910.1	LOW QUALITY PROTEIN: apolipoprotein A-I-like [Micropterus salmoides]	mitochondria	K08757
map03320 PPAR signaling pathway	0.0363178	4	3.22	XP_038569253.1	fatty acid-binding protein, intestinal [Micropterus salmoides]	cytoplasm	K08751
map03320 PPAR signaling pathway	0.0363178	4	3.22	XP_038573409.1	medium-chain specific acyl-CoA dehydrogenase, mitochondrial [Micropterus salmoides]	mitochondria	K00249
map05200 Pathways in cancer	0.970169	4	0.48	XP_038574820.1	nucleoprotein TPR-like isoform X3 [Micropterus salmoides]	nucleus	K09291
map05200 Pathways in cancer	0.970169	4	0.48	XP_038590716.1	glutathione S-transferase Mu 3-like [Micropterus salmoides]	cytoplasm	K00799
map05200 Pathways in cancer	0.970169	4	0.48	XP_038586730.1	transcription factor p65 isoform X2 [Micropterus salmoides]	nucleus	K04735
map05200 Pathways in cancer	0.970169	4	0.48	XP_038555252.1	caspase-3-like [Micropterus salmoides]	cytoplasm	K02187
map05169 Epstein-Barr virus infection	0.567846	3	1.02	XP_038583202.1	26S proteasome regulatory subunit 10B [Micropterus salmoides]	cytoplasm	K03064
map05169 Epstein-Barr virus infection	0.567846	3	1.02	XP_038586730.1	transcription factor p65 isoform X2 [Micropterus salmoides]	nucleus	K04735
map05169 Epstein-Barr virus infection	0.567846	3	1.02	XP_038555252.1	caspase-3-like [Micropterus salmoides]	cytoplasm	K02187
map04215 Apoptosis - multiple species	0.413694	1	1.88	XP_038555252.1	caspase-3-like [Micropterus salmoides]	cytoplasm	K02187
map05416 Viral myocarditis	0.738719	1	0.75	XP_038555252.1	caspase-3-like [Micropterus salmoides]	cytoplasm	K02187
map04151 PI3K-Akt signaling pathway	0.993794	1	0.2	XP_038586730.1	transcription factor p65 isoform X2 [Micropterus salmoides]	nucleus	K04735
map05140 Leishmaniasis	0.237762	2	2.15	XP_038586730.1	transcription factor p65 isoform X2 [Micropterus salmoides]	nucleus	K04735
map05140 Leishmaniasis	0.237762	2	2.15	XP_038580705.1	elongation factor 1-alpha [Micropterus salmoides]	cytoplasm	K03231
map04212 Longevity regulating pathway - worm	0.385032	2	1.5	XP_038590716.1	glutathione S-transferase Mu 3-like [Micropterus salmoides]	cytoplasm	K00799
map04212 Longevity regulating pathway - worm	0.385032	2	1.5	XP_038554986.1	stress-70 protein, mitochondrial [Micropterus salmoides]	mitochondria	K04043
map04115 p53 signaling pathway	0.245387	2	2.11	XP_038585346.1	quinone oxidoreductase PIG3-like [Micropterus salmoides]	mitochondria	K10133
map04115 p53 signaling pathway	0.245387	2	2.11	XP_038555252.1	caspase-3-like [Micropterus salmoides]	cytoplasm	K02187
map00472 D-Arginine and D-ornithine metabolism	0.0153955	1	64.62	XP_038559647.1	D-amino-acid oxidase-like [Micropterus salmoides]	extracellular	K00273
map05142 Chagas disease (American trypanosomiasis)	0.789217	1	0.65	XP_038586730.1	transcription factor p65 isoform X2 [Micropterus salmoides]	nucleus	K04735
map00340 Histidine metabolism	0.314868	1	2.66	XP_038566256.1	aldehyde dehydrogenase, mitochondrial-like [Micropterus salmoides]	mitochondria	K00128
map00230 Purine metabolism	0.428547	3	1.26	XP_038569428.1	phosphoglucomutase-2 [Micropterus salmoides]	cytoplasm	K15779
map00230 Purine metabolism	0.428547	3	1.26	XP_038580942.1	adenylate kinase 2, mitochondrial isoform X2 [Micropterus salmoides]	cytoplasm	K00939
map00230 Purine metabolism	0.428547	3	1.26	XP_038591862.1	nucleoside diphosphate kinase A2-like [Micropterus salmoides]	cytoplasm	K00940
map04062 Chemokine signaling pathway	0.937296	1	0.37	XP_038586730.1	transcription factor p65 isoform X2 [Micropterus salmoides]	nucleus	K04735
map05322 Systemic lupus erythematosus	0.361045	2	1.58	XP_038549514.1	alpha-actinin-4 isoform X2 [Micropterus salmoides]	cytoplasm	K05699
map05322 Systemic lupus erythematosus	0.361045	2	1.58	XP_038565626.1	histone H2B 1/2 [Micropterus salmoides]	nucleus	K11252
map01523 Antifolate resistance	0.0927198	2	3.92	XP_038586730.1	transcription factor p65 isoform X2 [Micropterus salmoides]	nucleus	K04735
map01523 Antifolate resistance	0.0927198	2	3.92	XP_038552009.1	serine hydroxymethyltransferase, mitochondrial [Micropterus salmoides]	mitochondria	K00600
map00730 Thiamine metabolism	0.174284	1	5.24	XP_038580942.1	adenylate kinase 2, mitochondrial isoform X2 [Micropterus salmoides]	cytoplasm	K00939
map00562 Inositol phosphate metabolism	0.735971	1	0.76	XP_038567040.1	triosephosphate isomerase B [Micropterus salmoides]	cytoplasm	K01803
map00330 Arginine and proline metabolism	0.00102806	5	6.55	XP_038559647.1	D-amino-acid oxidase-like [Micropterus salmoides]	extracellular	K00273
map00330 Arginine and proline metabolism	0.00102806	5	6.55	XP_038561967.1	creatine kinase U-type, mitochondrial-like [Micropterus salmoides]	endoplasmic reticulum	K00933
map00330 Arginine and proline metabolism	0.00102806	5	6.55	XP_038568434.1	LOW QUALITY PROTEIN: 4-hydroxy-2-oxoglutarate aldolase, mitochondrial [Micropterus salmoides]	mitochondria	K18123
map00330 Arginine and proline metabolism	0.00102806	5	6.55	XP_038551421.1	LOW QUALITY PROTEIN: delta-1-pyrroline-5-carboxylate dehydrogenase, mitochondrial [Micropterus salmoides]	mitochondria	K00294
map00330 Arginine and proline metabolism	0.00102806	5	6.55	XP_038566256.1	aldehyde dehydrogenase, mitochondrial-like [Micropterus salmoides]	mitochondria	K00128
map05210 Colorectal cancer	0.788109	1	0.65	XP_038555252.1	caspase-3-like [Micropterus salmoides]	cytoplasm	K02187
map05203 Viral carcinogenesis	0.0988048	6	1.89	XP_038561882.1	polyamine deacetylase HDAC10 [Micropterus salmoides]	cytoplasm	K18671
map05203 Viral carcinogenesis	0.0988048	6	1.89	XP_038595134.1	staphylococcal nuclease domain-containing protein 1 [Micropterus salmoides]	mitochondria	K15979
map05203 Viral carcinogenesis	0.0988048	6	1.89	XP_038586730.1	transcription factor p65 isoform X2 [Micropterus salmoides]	nucleus	K04735
map05203 Viral carcinogenesis	0.0988048	6	1.89	XP_038555252.1	caspase-3-like [Micropterus salmoides]	cytoplasm	K02187
map05203 Viral carcinogenesis	0.0988048	6	1.89	XP_038549514.1	alpha-actinin-4 isoform X2 [Micropterus salmoides]	cytoplasm	K05699
map05203 Viral carcinogenesis	0.0988048	6	1.89	XP_038565626.1	histone H2B 1/2 [Micropterus salmoides]	nucleus	K11252
map04216 Ferroptosis	0.127505	2	3.23	XP_038593894.1	voltage-dependent anion-selective channel protein 2 [Micropterus salmoides]	cytoplasm	K15040
map04216 Ferroptosis	0.127505	2	3.23	XP_038571883.1	glutamate--cysteine ligase regulatory subunit [Micropterus salmoides]	cytoplasm	K11205
map00620 Pyruvate metabolism	0.00243201	5	5.39	XP_038567909.1	malate dehydrogenase, mitochondrial [Micropterus salmoides]	mitochondria	K00026
map00620 Pyruvate metabolism	0.00243201	5	5.39	XP_038561718.1	dihydrolipoyl dehydrogenase, mitochondrial [Micropterus salmoides]	mitochondria	K00382
map00620 Pyruvate metabolism	0.00243201	5	5.39	XP_038566256.1	aldehyde dehydrogenase, mitochondrial-like [Micropterus salmoides]	mitochondria	K00128
map00620 Pyruvate metabolism	0.00243201	5	5.39	XP_038563793.1	pyruvate dehydrogenase E1 subunit alpha 1a [Micropterus salmoides]	mitochondria	K00161
map00620 Pyruvate metabolism	0.00243201	5	5.39	XP_038587281.1	pyruvate carboxylase, mitochondrial isoform X2 [Micropterus salmoides]	mitochondria	K01958
map04141 Protein processing in endoplasmic reticulum	0.872051	1	0.49	XP_038564876.1	heat shock cognate 71 kDa protein [Micropterus salmoides]	cytoplasm	K03283
map04657 IL-17 signaling pathway	0.302653	2	1.81	XP_038586730.1	transcription factor p65 isoform X2 [Micropterus salmoides]	nucleus	K04735
map04657 IL-17 signaling pathway	0.302653	2	1.81	XP_038555252.1	caspase-3-like [Micropterus salmoides]	cytoplasm	K02187
map04120 Ubiquitin mediated proteolysis	0.26745	3	1.67	XP_038594991.1	ubiquitin-conjugating enzyme E2Nb isoform X2 [Micropterus salmoides]	cytoplasm	K10580
map04120 Ubiquitin mediated proteolysis	0.26745	3	1.67	XP_038595622.1	ubiquitin-like modifier-activating enzyme 1 [Micropterus salmoides]	nucleus	K03178
map04120 Ubiquitin mediated proteolysis	0.26745	3	1.67	XP_038555449.1	LOW QUALITY PROTEIN: pre-mRNA-processing factor 19 [Micropterus salmoides]	cytoplasm,nucleus	K10599
map00260 Glycine, serine and threonine metabolism	0.000635466	5	7.29	XP_038559647.1	D-amino-acid oxidase-like [Micropterus salmoides]	extracellular	K00273
map00260 Glycine, serine and threonine metabolism	0.000635466	5	7.29	XP_038561718.1	dihydrolipoyl dehydrogenase, mitochondrial [Micropterus salmoides]	mitochondria	K00382
map00260 Glycine, serine and threonine metabolism	0.000635466	5	7.29	XP_038550291.1	2-amino-3-ketobutyrate coenzyme A ligase, mitochondrial [Micropterus salmoides]	mitochondria	K00639
map00260 Glycine, serine and threonine metabolism	0.000635466	5	7.29	XP_038572660.1	alanine--glyoxylate and serine--pyruvate aminotransferase a [Micropterus salmoides]	cytoplasm	K00830
map00260 Glycine, serine and threonine metabolism	0.000635466	5	7.29	XP_038552009.1	serine hydroxymethyltransferase, mitochondrial [Micropterus salmoides]	mitochondria	K00600
map05130 Pathogenic Escherichia coli infection	0.715368	3	0.82	XP_038549660.1	40S ribosomal protein S3 [Micropterus salmoides]	cytoplasm	K02985
map05130 Pathogenic Escherichia coli infection	0.715368	3	0.82	XP_038586730.1	transcription factor p65 isoform X2 [Micropterus salmoides]	nucleus	K04735
map05130 Pathogenic Escherichia coli infection	0.715368	3	0.82	XP_038555252.1	caspase-3-like [Micropterus salmoides]	cytoplasm	K02187
map00270 Cysteine and methionine metabolism	0.20556	2	2.38	XP_038567909.1	malate dehydrogenase, mitochondrial [Micropterus salmoides]	mitochondria	K00026
map00270 Cysteine and methionine metabolism	0.20556	2	2.38	XP_038571883.1	glutamate--cysteine ligase regulatory subunit [Micropterus salmoides]	cytoplasm	K11205
map05222 Small cell lung cancer	0.459629	2	1.29	XP_038586730.1	transcription factor p65 isoform X2 [Micropterus salmoides]	nucleus	K04735
map05222 Small cell lung cancer	0.459629	2	1.29	XP_038555252.1	caspase-3-like [Micropterus salmoides]	cytoplasm	K02187
map00670 One carbon pool by folate	0.267074	1	3.23	XP_038552009.1	serine hydroxymethyltransferase, mitochondrial [Micropterus salmoides]	mitochondria	K00600
map00500 Starch and sucrose metabolism	0.0803361	2	4.26	XP_038569428.1	phosphoglucomutase-2 [Micropterus salmoides]	cytoplasm	K15779
map00500 Starch and sucrose metabolism	0.0803361	2	4.26	XP_038559115.1	hexokinase-2-like [Micropterus salmoides]	cytoplasm	K00844
map04014 Ras signaling pathway	0.974212	1	0.28	XP_038586730.1	transcription factor p65 isoform X2 [Micropterus salmoides]	nucleus	K04735
map00051 Fructose and mannose metabolism	0.0258711	3	4.73	XP_038567040.1	triosephosphate isomerase B [Micropterus salmoides]	cytoplasm	K01803
map00051 Fructose and mannose metabolism	0.0258711	3	4.73	XP_038580124.1	ATP-dependent 6-phosphofructokinase, platelet type isoform X12 [Micropterus salmoides]	plasma membrane	K00850
map00051 Fructose and mannose metabolism	0.0258711	3	4.73	XP_038559115.1	hexokinase-2-like [Micropterus salmoides]	cytoplasm	K00844
map05166 Human T-cell leukemia virus 1 infection	0.483894	4	1.12	XP_038555750.1	GTP-binding nuclear protein Ran [Micropterus salmoides]	cytoplasm	K07936
map05166 Human T-cell leukemia virus 1 infection	0.483894	4	1.12	XP_038586730.1	transcription factor p65 isoform X2 [Micropterus salmoides]	nucleus	K04735
map05166 Human T-cell leukemia virus 1 infection	0.483894	4	1.12	XP_038563917.1	ADP/ATP translocase 2 [Micropterus salmoides]	cytoplasm	K05863
map05166 Human T-cell leukemia virus 1 infection	0.483894	4	1.12	XP_038593894.1	voltage-dependent anion-selective channel protein 2 [Micropterus salmoides]	cytoplasm	K15040
map05030 Cocaine addiction	0.214988	2	2.31	XP_038573754.1	cyclin-dependent-like kinase 5 [Micropterus salmoides]	extracellular	K02090
map05030 Cocaine addiction	0.214988	2	2.31	XP_038586730.1	transcription factor p65 isoform X2 [Micropterus salmoides]	nucleus	K04735
map04020 Calcium signaling pathway	0.771346	3	0.75	XP_038563917.1	ADP/ATP translocase 2 [Micropterus salmoides]	cytoplasm	K05863
map04020 Calcium signaling pathway	0.771346	3	0.75	XP_038593894.1	voltage-dependent anion-selective channel protein 2 [Micropterus salmoides]	cytoplasm	K15040
map04020 Calcium signaling pathway	0.771346	3	0.75	XP_038559308.1	peptidyl-prolyl cis-trans isomerase A [Micropterus salmoides]	cytoplasm	K09565
map04064 NF-kappa B signaling pathway	0.750743	1	0.73	XP_038586730.1	transcription factor p65 isoform X2 [Micropterus salmoides]	nucleus	K04735
map04922 Glucagon signaling pathway	0.695291	2	0.83	XP_038580124.1	ATP-dependent 6-phosphofructokinase, platelet type isoform X12 [Micropterus salmoides]	plasma membrane	K00850
map04922 Glucagon signaling pathway	0.695291	2	0.83	XP_038563793.1	pyruvate dehydrogenase E1 subunit alpha 1a [Micropterus salmoides]	mitochondria	K00161
map04979 Cholesterol metabolism	0.192445	2	2.49	XP_038585910.1	LOW QUALITY PROTEIN: apolipoprotein A-I-like [Micropterus salmoides]	mitochondria	K08757
map04979 Cholesterol metabolism	0.192445	2	2.49	XP_038593894.1	voltage-dependent anion-selective channel protein 2 [Micropterus salmoides]	cytoplasm	K15040
map05215 Prostate cancer	0.805165	1	0.62	XP_038586730.1	transcription factor p65 isoform X2 [Micropterus salmoides]	nucleus	K04735
map00250 Alanine, aspartate and glutamate metabolism	0.150346	2	2.92	XP_038572660.1	alanine--glyoxylate and serine--pyruvate aminotransferase a [Micropterus salmoides]	cytoplasm	K00830
map00250 Alanine, aspartate and glutamate metabolism	0.150346	2	2.92	XP_038551421.1	LOW QUALITY PROTEIN: delta-1-pyrroline-5-carboxylate dehydrogenase, mitochondrial [Micropterus salmoides]	mitochondria	K00294
map04360 Axon guidance	0.984984	1	0.24	XP_038573754.1	cyclin-dependent-like kinase 5 [Micropterus salmoides]	extracellular	K02090
map05134 Legionellosis	0.0032102	5	5.05	XP_038586730.1	transcription factor p65 isoform X2 [Micropterus salmoides]	nucleus	K04735
map05134 Legionellosis	0.0032102	5	5.05	XP_038580705.1	elongation factor 1-alpha [Micropterus salmoides]	cytoplasm	K03231
map05134 Legionellosis	0.0032102	5	5.05	XP_038564876.1	heat shock cognate 71 kDa protein [Micropterus salmoides]	cytoplasm	K03283
map05134 Legionellosis	0.0032102	5	5.05	XP_038554633.1	elongation factor 1-gamma [Micropterus salmoides]	nucleus	K03233
map05134 Legionellosis	0.0032102	5	5.05	XP_038555252.1	caspase-3-like [Micropterus salmoides]	cytoplasm	K02187
map05034 Alcoholism	0.603088	2	0.99	XP_038561882.1	polyamine deacetylase HDAC10 [Micropterus salmoides]	cytoplasm	K18671
map05034 Alcoholism	0.603088	2	0.99	XP_038565626.1	histone H2B 1/2 [Micropterus salmoides]	nucleus	K11252
map05135 Yersinia infection	0.924528	1	0.39	XP_038586730.1	transcription factor p65 isoform X2 [Micropterus salmoides]	nucleus	K04735
map00380 Tryptophan metabolism	0.0101573	4	4.76	XP_038561718.1	dihydrolipoyl dehydrogenase, mitochondrial [Micropterus salmoides]	mitochondria	K00382
map00380 Tryptophan metabolism	0.0101573	4	4.76	XP_038585054.1	hydroxyacyl-CoA dehydrogenase trifunctional multienzyme complex subunit alpha b [Micropterus salmoides]	mitochondria	K07515
map00380 Tryptophan metabolism	0.0101573	4	4.76	XP_038566256.1	aldehyde dehydrogenase, mitochondrial-like [Micropterus salmoides]	mitochondria	K00128
map00380 Tryptophan metabolism	0.0101573	4	4.76	XP_038584882.1	dihydrolipoyllysine-residue succinyltransferase component of 2-oxoglutarate dehydrogenase complex, mitochondrial [Micropterus salmoides]	mitochondria	K00658
map04668 TNF signaling pathway	0.232955	3	1.8	XP_038586730.1	transcription factor p65 isoform X2 [Micropterus salmoides]	nucleus	K04735
map04668 TNF signaling pathway	0.232955	3	1.8	XP_038558804.1	serine/threonine-protein phosphatase PGAM5, mitochondrial isoform X4 [Micropterus salmoides]	extracellular	K15637
map04668 TNF signaling pathway	0.232955	3	1.8	XP_038555252.1	caspase-3-like [Micropterus salmoides]	cytoplasm	K02187
map00310 Lysine degradation	0.0536281	4	2.83	XP_038561718.1	dihydrolipoyl dehydrogenase, mitochondrial [Micropterus salmoides]	mitochondria	K00382
map00310 Lysine degradation	0.0536281	4	2.83	XP_038585054.1	hydroxyacyl-CoA dehydrogenase trifunctional multienzyme complex subunit alpha b [Micropterus salmoides]	mitochondria	K07515
map00310 Lysine degradation	0.0536281	4	2.83	XP_038566256.1	aldehyde dehydrogenase, mitochondrial-like [Micropterus salmoides]	mitochondria	K00128
map00310 Lysine degradation	0.0536281	4	2.83	XP_038584882.1	dihydrolipoyllysine-residue succinyltransferase component of 2-oxoglutarate dehydrogenase complex, mitochondrial [Micropterus salmoides]	mitochondria	K00658
map00650 Butanoate metabolism	0.36947	1	2.18	XP_038585054.1	hydroxyacyl-CoA dehydrogenase trifunctional multienzyme complex subunit alpha b [Micropterus salmoides]	mitochondria	K07515
map00860 Porphyrin and chlorophyll metabolism	0.40757	1	1.92	XP_038574737.1	biliverdin reductase A-like [Micropterus salmoides]	cytoplasm	K00214
map05216 Thyroid cancer	0.543238	1	1.28	XP_038574820.1	nucleoprotein TPR-like isoform X3 [Micropterus salmoides]	nucleus	K09291
map05221 Acute myeloid leukemia	0.674561	1	0.9	XP_038586730.1	transcription factor p65 isoform X2 [Micropterus salmoides]	nucleus	K04735
map04024 cAMP signaling pathway	0.991419	1	0.22	XP_038586730.1	transcription factor p65 isoform X2 [Micropterus salmoides]	nucleus	K04735
map04917 Prolactin signaling pathway	0.697516	1	0.84	XP_038586730.1	transcription factor p65 isoform X2 [Micropterus salmoides]	nucleus	K04735
map05164 Influenza A	0.443542	3	1.23	XP_038586730.1	transcription factor p65 isoform X2 [Micropterus salmoides]	nucleus	K04735
map05164 Influenza A	0.443542	3	1.23	XP_038563917.1	ADP/ATP translocase 2 [Micropterus salmoides]	cytoplasm	K05863
map05164 Influenza A	0.443542	3	1.23	XP_038555252.1	caspase-3-like [Micropterus salmoides]	cytoplasm	K02187
map05016 Huntington disease	8.61123e-05	14	3.3	XP_038595147.1	ATP synthase subunit gamma, mitochondrial isoform X2 [Micropterus salmoides]	mitochondria	K02136
map05016 Huntington disease	8.61123e-05	14	3.3	XP_038553858.1	protein-glutamine gamma-glutamyltransferase 2 [Micropterus salmoides]	nucleus	K05625
map05016 Huntington disease	8.61123e-05	14	3.3	XP_038558476.1	ATP synthase subunit alpha, mitochondrial-like isoform X2 [Micropterus salmoides]	mitochondria	K02132
map05016 Huntington disease	8.61123e-05	14	3.3	XP_038553945.1	cytochrome b-c1 complex subunit 1, mitochondrial [Micropterus salmoides]	mitochondria	K00414
map05016 Huntington disease	8.61123e-05	14	3.3	XP_038547888.1	LOW QUALITY PROTEIN: clathrin heavy chain 1-like [Micropterus salmoides]	cytoplasm	K04646
map05016 Huntington disease	8.61123e-05	14	3.3	XP_038555252.1	caspase-3-like [Micropterus salmoides]	cytoplasm	K02187
map05016 Huntington disease	8.61123e-05	14	3.3	XP_038574670.1	ATP synthase-coupling factor 6, mitochondrial [Micropterus salmoides]	mitochondria	K02131
map05016 Huntington disease	8.61123e-05	14	3.3	XP_038569874.1	ATP synthase subunit d, mitochondrial-like [Micropterus salmoides]	mitochondria	K02138
map05016 Huntington disease	8.61123e-05	14	3.3	XP_038563917.1	ADP/ATP translocase 2 [Micropterus salmoides]	cytoplasm	K05863
map05016 Huntington disease	8.61123e-05	14	3.3	XP_038593894.1	voltage-dependent anion-selective channel protein 2 [Micropterus salmoides]	cytoplasm	K15040
map05016 Huntington disease	8.61123e-05	14	3.3	XP_038572754.1	ATP synthase subunit beta, mitochondrial [Micropterus salmoides]	mitochondria	K02133
map05016 Huntington disease	8.61123e-05	14	3.3	XP_038574164.1	AP-2 complex subunit mu-A isoform X3 [Micropterus salmoides]	cytoplasm	K11826
map05016 Huntington disease	8.61123e-05	14	3.3	XP_038559308.1	peptidyl-prolyl cis-trans isomerase A [Micropterus salmoides]	cytoplasm	K09565
map05016 Huntington disease	8.61123e-05	14	3.3	XP_038555626.1	ATP synthase subunit O, mitochondrial [Micropterus salmoides]	cytoplasm	K02137
map00561 Glycerolipid metabolism	0.281679	2	1.91	XP_038576148.1	1-acyl-sn-glycerol-3-phosphate acyltransferase gamma [Micropterus salmoides]	plasma membrane	K13523
map00561 Glycerolipid metabolism	0.281679	2	1.91	XP_038566256.1	aldehyde dehydrogenase, mitochondrial-like [Micropterus salmoides]	mitochondria	K00128
map04961 Endocrine and other factor-regulated calcium reabsorption	0.281679	2	1.91	XP_038547888.1	LOW QUALITY PROTEIN: clathrin heavy chain 1-like [Micropterus salmoides]	cytoplasm	K04646
map04961 Endocrine and other factor-regulated calcium reabsorption	0.281679	2	1.91	XP_038574164.1	AP-2 complex subunit mu-A isoform X3 [Micropterus salmoides]	cytoplasm	K11826
map05205 Proteoglycans in cancer	0.981787	1	0.25	XP_038555252.1	caspase-3-like [Micropterus salmoides]	cytoplasm	K02187
map04144 Endocytosis	0.613995	4	0.95	XP_038559736.1	sorting nexin-2 isoform X2 [Micropterus salmoides]	cytoplasm	K17917
map04144 Endocytosis	0.613995	4	0.95	XP_038547888.1	LOW QUALITY PROTEIN: clathrin heavy chain 1-like [Micropterus salmoides]	cytoplasm	K04646
map04144 Endocytosis	0.613995	4	0.95	XP_038564876.1	heat shock cognate 71 kDa protein [Micropterus salmoides]	cytoplasm	K03283
map04144 Endocytosis	0.613995	4	0.95	XP_038574164.1	AP-2 complex subunit mu-A isoform X3 [Micropterus salmoides]	cytoplasm	K11826
map04662 B cell receptor signaling pathway	0.750743	1	0.73	XP_038586730.1	transcription factor p65 isoform X2 [Micropterus salmoides]	nucleus	K04735
map04933 AGE-RAGE signaling pathway in diabetic complications	0.493304	2	1.21	XP_038586730.1	transcription factor p65 isoform X2 [Micropterus salmoides]	nucleus	K04735
map04933 AGE-RAGE signaling pathway in diabetic complications	0.493304	2	1.21	XP_038555252.1	caspase-3-like [Micropterus salmoides]	cytoplasm	K02187
map04210 Apoptosis	0.708649	2	0.81	XP_038586730.1	transcription factor p65 isoform X2 [Micropterus salmoides]	nucleus	K04735
map04210 Apoptosis	0.708649	2	0.81	XP_038555252.1	caspase-3-like [Micropterus salmoides]	cytoplasm	K02187
map04659 Th17 cell differentiation	0.817057	1	0.59	XP_038586730.1	transcription factor p65 isoform X2 [Micropterus salmoides]	nucleus	K04735
map05131 Shigellosis	0.598338	4	0.97	XP_038594991.1	ubiquitin-conjugating enzyme E2Nb isoform X2 [Micropterus salmoides]	cytoplasm	K10580
map05131 Shigellosis	0.598338	4	0.97	XP_038586730.1	transcription factor p65 isoform X2 [Micropterus salmoides]	nucleus	K04735
map05131 Shigellosis	0.598338	4	0.97	XP_038559115.1	hexokinase-2-like [Micropterus salmoides]	cytoplasm	K00844
map05131 Shigellosis	0.598338	4	0.97	XP_038549514.1	alpha-actinin-4 isoform X2 [Micropterus salmoides]	cytoplasm	K05699
map04612 Antigen processing and presentation	0.0210716	4	3.82	XP_038581349.1	proteasome activator complex subunit 1 [Micropterus salmoides]	cytoplasm	K06696
map04612 Antigen processing and presentation	0.0210716	4	3.82	XP_038588092.1	proteasome activator complex subunit 2 isoform X2 [Micropterus salmoides]	mitochondria	K06697
map04612 Antigen processing and presentation	0.0210716	4	3.82	XP_038555795.1	heat shock 70 kDa protein 4b isoform X2 [Micropterus salmoides]	cytoplasm	K09489
map04612 Antigen processing and presentation	0.0210716	4	3.82	XP_038564876.1	heat shock cognate 71 kDa protein [Micropterus salmoides]	cytoplasm	K03283
map04977 Vitamin digestion and absorption	0.362888	1	2.23	XP_038585910.1	LOW QUALITY PROTEIN: apolipoprotein A-I-like [Micropterus salmoides]	mitochondria	K08757
map04510 Focal adhesion	0.965603	1	0.3	XP_038549514.1	alpha-actinin-4 isoform X2 [Micropterus salmoides]	cytoplasm	K05699
map04066 HIF-1 signaling pathway	0.0603139	5	2.38	XP_038580124.1	ATP-dependent 6-phosphofructokinase, platelet type isoform X12 [Micropterus salmoides]	plasma membrane	K00850
map04066 HIF-1 signaling pathway	0.0603139	5	2.38	XP_038578715.1	enolase 1a, (alpha) isoform X1 [Micropterus salmoides]	cytoplasm	K01689
map04066 HIF-1 signaling pathway	0.0603139	5	2.38	XP_038586730.1	transcription factor p65 isoform X2 [Micropterus salmoides]	nucleus	K04735
map04066 HIF-1 signaling pathway	0.0603139	5	2.38	XP_038559115.1	hexokinase-2-like [Micropterus salmoides]	cytoplasm	K00844
map04066 HIF-1 signaling pathway	0.0603139	5	2.38	XP_038563793.1	pyruvate dehydrogenase E1 subunit alpha 1a [Micropterus salmoides]	mitochondria	K00161
map01524 Platinum drug resistance	0.214988	2	2.31	XP_038590716.1	glutathione S-transferase Mu 3-like [Micropterus salmoides]	cytoplasm	K00799
map01524 Platinum drug resistance	0.214988	2	2.31	XP_038555252.1	caspase-3-like [Micropterus salmoides]	cytoplasm	K02187
map05120 Epithelial cell signaling in Helicobacter pylori infection	0.0839149	3	2.92	XP_038586730.1	transcription factor p65 isoform X2 [Micropterus salmoides]	nucleus	K04735
map05120 Epithelial cell signaling in Helicobacter pylori infection	0.0839149	3	2.92	XP_038592753.1	V-type proton ATPase subunit B, brain isoform [Micropterus salmoides]	mitochondria	K02147
map05120 Epithelial cell signaling in Helicobacter pylori infection	0.0839149	3	2.92	XP_038555252.1	caspase-3-like [Micropterus salmoides]	cytoplasm	K02187
map04624 Toll and Imd signaling pathway	0.511256	1	1.4	XP_038594991.1	ubiquitin-conjugating enzyme E2Nb isoform X2 [Micropterus salmoides]	cytoplasm	K10580
map04966 Collecting duct acid secretion	0.239985	1	3.66	XP_038592753.1	V-type proton ATPase subunit B, brain isoform [Micropterus salmoides]	mitochondria	K02147
map05202 Transcriptional misregulation in cancer	0.943903	1	0.35	XP_038586730.1	transcription factor p65 isoform X2 [Micropterus salmoides]	nucleus	K04735
map00052 Galactose metabolism	0.0171228	3	5.54	XP_038569428.1	phosphoglucomutase-2 [Micropterus salmoides]	cytoplasm	K15779
map00052 Galactose metabolism	0.0171228	3	5.54	XP_038580124.1	ATP-dependent 6-phosphofructokinase, platelet type isoform X12 [Micropterus salmoides]	plasma membrane	K00850
map00052 Galactose metabolism	0.0171228	3	5.54	XP_038559115.1	hexokinase-2-like [Micropterus salmoides]	cytoplasm	K00844
map00030 Pentose phosphate pathway	0.0773276	2	4.36	XP_038569428.1	phosphoglucomutase-2 [Micropterus salmoides]	cytoplasm	K15779
map00030 Pentose phosphate pathway	0.0773276	2	4.36	XP_038580124.1	ATP-dependent 6-phosphofructokinase, platelet type isoform X12 [Micropterus salmoides]	plasma membrane	K00850
map03013 RNA transport	0.00744242	6	3.51	XP_038567733.1	LOW QUALITY PROTEIN: nuclear pore complex protein Nup133 [Micropterus salmoides]	nucleus	K14300
map03013 RNA transport	0.00744242	6	3.51	XP_038574820.1	nucleoprotein TPR-like isoform X3 [Micropterus salmoides]	nucleus	K09291
map03013 RNA transport	0.00744242	6	3.51	XP_038593032.1	eukaryotic translation initiation factor 3 subunit A [Micropterus salmoides]	nucleus	K03254
map03013 RNA transport	0.00744242	6	3.51	XP_038555750.1	GTP-binding nuclear protein Ran [Micropterus salmoides]	cytoplasm	K07936
map03013 RNA transport	0.00744242	6	3.51	XP_038580705.1	elongation factor 1-alpha [Micropterus salmoides]	cytoplasm	K03231
map03013 RNA transport	0.00744242	6	3.51	XP_038568019.1	eukaryotic translation initiation factor 3 subunit E-A [Micropterus salmoides]	cytoplasm	K03250
map00590 Arachidonic acid metabolism	0.54561	1	1.28	XP_038564604.1	leukotriene A-4 hydrolase [Micropterus salmoides]	cytoplasm	K01254
map05132 Salmonella infection	0.709904	1	0.81	XP_038586730.1	transcription factor p65 isoform X2 [Micropterus salmoides]	nucleus	K04735
map04530 Tight junction	0.869699	2	0.57	XP_038555795.1	heat shock 70 kDa protein 4b isoform X2 [Micropterus salmoides]	cytoplasm	K09489
map04530 Tight junction	0.869699	2	0.57	XP_038549514.1	alpha-actinin-4 isoform X2 [Micropterus salmoides]	cytoplasm	K05699
map05012 Parkinson disease	0.00136946	12	2.76	XP_038595147.1	ATP synthase subunit gamma, mitochondrial isoform X2 [Micropterus salmoides]	mitochondria	K02136
map05012 Parkinson disease	0.00136946	12	2.76	XP_038558476.1	ATP synthase subunit alpha, mitochondrial-like isoform X2 [Micropterus salmoides]	mitochondria	K02132
map05012 Parkinson disease	0.00136946	12	2.76	XP_038553945.1	cytochrome b-c1 complex subunit 1, mitochondrial [Micropterus salmoides]	mitochondria	K00414
map05012 Parkinson disease	0.00136946	12	2.76	XP_038555252.1	caspase-3-like [Micropterus salmoides]	cytoplasm	K02187
map05012 Parkinson disease	0.00136946	12	2.76	XP_038574670.1	ATP synthase-coupling factor 6, mitochondrial [Micropterus salmoides]	mitochondria	K02131
map05012 Parkinson disease	0.00136946	12	2.76	XP_038569874.1	ATP synthase subunit d, mitochondrial-like [Micropterus salmoides]	mitochondria	K02138
map05012 Parkinson disease	0.00136946	12	2.76	XP_038595622.1	ubiquitin-like modifier-activating enzyme 1 [Micropterus salmoides]	nucleus	K03178
map05012 Parkinson disease	0.00136946	12	2.76	XP_038563917.1	ADP/ATP translocase 2 [Micropterus salmoides]	cytoplasm	K05863
map05012 Parkinson disease	0.00136946	12	2.76	XP_038593894.1	voltage-dependent anion-selective channel protein 2 [Micropterus salmoides]	cytoplasm	K15040
map05012 Parkinson disease	0.00136946	12	2.76	XP_038572754.1	ATP synthase subunit beta, mitochondrial [Micropterus salmoides]	mitochondria	K02133
map05012 Parkinson disease	0.00136946	12	2.76	XP_038559308.1	peptidyl-prolyl cis-trans isomerase A [Micropterus salmoides]	cytoplasm	K09565
map05012 Parkinson disease	0.00136946	12	2.76	XP_038555626.1	ATP synthase subunit O, mitochondrial [Micropterus salmoides]	cytoplasm	K02137
map00350 Tyrosine metabolism	0.385631	1	2.06	XP_038555671.1	macrophage migration inhibitory factor-like [Micropterus salmoides]	cytoplasm	K07253
map00240 Pyrimidine metabolism	0.627256	1	1.02	XP_038591862.1	nucleoside diphosphate kinase A2-like [Micropterus salmoides]	cytoplasm	K00940
map05160 Hepatitis C	0.344859	3	1.44	XP_038586730.1	transcription factor p65 isoform X2 [Micropterus salmoides]	nucleus	K04735
map05160 Hepatitis C	0.344859	3	1.44	XP_038555252.1	caspase-3-like [Micropterus salmoides]	cytoplasm	K02187
map05160 Hepatitis C	0.344859	3	1.44	XP_038568019.1	eukaryotic translation initiation factor 3 subunit E-A [Micropterus salmoides]	cytoplasm	K03250
map00520 Amino sugar and nucleotide sugar metabolism	0.00799598	4	5.1	XP_038569428.1	phosphoglucomutase-2 [Micropterus salmoides]	cytoplasm	K15779
map00520 Amino sugar and nucleotide sugar metabolism	0.00799598	4	5.1	XP_038582309.1	phosphoacetylglucosamine mutase [Micropterus salmoides]	nucleus	K01836
map00520 Amino sugar and nucleotide sugar metabolism	0.00799598	4	5.1	XP_038569849.1	LOW QUALITY PROTEIN: sialic acid synthase-like [Micropterus salmoides]	cytoplasm	K05304
map00520 Amino sugar and nucleotide sugar metabolism	0.00799598	4	5.1	XP_038559115.1	hexokinase-2-like [Micropterus salmoides]	cytoplasm	K00844
map04726 Serotonergic synapse	0.796814	1	0.63	XP_038555252.1	caspase-3-like [Micropterus salmoides]	cytoplasm	K02187
map00981 Insect hormone biosynthesis	0.134884	1	6.92	XP_038566256.1	aldehyde dehydrogenase, mitochondrial-like [Micropterus salmoides]	mitochondria	K00128
map00564 Glycerophospholipid metabolism	0.759713	1	0.71	XP_038576148.1	1-acyl-sn-glycerol-3-phosphate acyltransferase gamma [Micropterus salmoides]	plasma membrane	K13523
map04621 NOD-like receptor signaling pathway	0.491489	3	1.14	XP_038586730.1	transcription factor p65 isoform X2 [Micropterus salmoides]	nucleus	K04735
map04621 NOD-like receptor signaling pathway	0.491489	3	1.14	XP_038593894.1	voltage-dependent anion-selective channel protein 2 [Micropterus salmoides]	cytoplasm	K15040
map04621 NOD-like receptor signaling pathway	0.491489	3	1.14	XP_038586631.1	thioredoxin-like [Micropterus salmoides]	cytoplasm	K03671
map04920 Adipocytokine signaling pathway	0.758452	1	0.71	XP_038586730.1	transcription factor p65 isoform X2 [Micropterus salmoides]	nucleus	K04735
map05235 PD-L1 expression and PD-1 checkpoint pathway in cancer	0.793592	1	0.64	XP_038586730.1	transcription factor p65 isoform X2 [Micropterus salmoides]	nucleus	K04735
map05165 Human papillomavirus infection	0.899945	3	0.57	XP_038586730.1	transcription factor p65 isoform X2 [Micropterus salmoides]	nucleus	K04735
map05165 Human papillomavirus infection	0.899945	3	0.57	XP_038592753.1	V-type proton ATPase subunit B, brain isoform [Micropterus salmoides]	mitochondria	K02147
map05165 Human papillomavirus infection	0.899945	3	0.57	XP_038555252.1	caspase-3-like [Micropterus salmoides]	cytoplasm	K02187
map04152 AMPK signaling pathway	0.626274	2	0.95	XP_038572134.1	elongation factor 2-like [Micropterus salmoides]	plasma membrane	K03234
map04152 AMPK signaling pathway	0.626274	2	0.95	XP_038580124.1	ATP-dependent 6-phosphofructokinase, platelet type isoform X12 [Micropterus salmoides]	plasma membrane	K00850
map04610 Complement and coagulation cascades	0.323525	2	1.72	XP_038575066.1	carboxypeptidase B2 [Micropterus salmoides]	cytoplasm	K01300
map04610 Complement and coagulation cascades	0.323525	2	1.72	XP_038581410.1	coagulation factor XI-like [Micropterus salmoides]	extracellular	K01324
map04072 Phospholipase D signaling pathway	0.928418	1	0.38	XP_038576148.1	1-acyl-sn-glycerol-3-phosphate acyltransferase gamma [Micropterus salmoides]	plasma membrane	K13523
map04660 T cell receptor signaling pathway	0.828229	1	0.57	XP_038586730.1	transcription factor p65 isoform X2 [Micropterus salmoides]	nucleus	K04735
map04260 Cardiac muscle contraction	0.959214	1	0.32	XP_038553945.1	cytochrome b-c1 complex subunit 1, mitochondrial [Micropterus salmoides]	mitochondria	K00414
map04921 Oxytocin signaling pathway	0.961533	1	0.31	XP_038572134.1	elongation factor 2-like [Micropterus salmoides]	plasma membrane	K03234
map04520 Adherens junction	0.890762	1	0.46	XP_038549514.1	alpha-actinin-4 isoform X2 [Micropterus salmoides]	cytoplasm	K05699
map04930 Type II diabetes mellitus	0.601108	1	1.1	XP_038559115.1	hexokinase-2-like [Micropterus salmoides]	cytoplasm	K00844
map05204 Chemical carcinogenesis	0.538456	1	1.3	XP_038590716.1	glutathione S-transferase Mu 3-like [Micropterus salmoides]	cytoplasm	K00799
map04974 Protein digestion and absorption	0.836162	1	0.56	XP_038575066.1	carboxypeptidase B2 [Micropterus salmoides]	cytoplasm	K01300
map04975 Fat digestion and absorption	0.0833806	2	4.17	XP_038585910.1	LOW QUALITY PROTEIN: apolipoprotein A-I-like [Micropterus salmoides]	mitochondria	K08757
map04975 Fat digestion and absorption	0.0833806	2	4.17	XP_038569253.1	fatty acid-binding protein, intestinal [Micropterus salmoides]	cytoplasm	K08751
map00565 Ether lipid metabolism	0.440486	1	1.73	XP_038576468.1	alkyldihydroxyacetonephosphate synthase, peroxisomal [Micropterus salmoides]	cytoplasm,nucleus	K00803
map03040 Spliceosome	0.181174	3	2.05	XP_038576467.1	heterogeneous nuclear ribonucleoprotein A3 isoform X2 [Micropterus salmoides]	nucleus	K12741
map03040 Spliceosome	0.181174	3	2.05	XP_038555449.1	LOW QUALITY PROTEIN: pre-mRNA-processing factor 19 [Micropterus salmoides]	cytoplasm,nucleus	K10599
map03040 Spliceosome	0.181174	3	2.05	XP_038564876.1	heat shock cognate 71 kDa protein [Micropterus salmoides]	cytoplasm	K03283
map04650 Natural killer cell mediated cytotoxicity	0.735971	1	0.76	XP_038555252.1	caspase-3-like [Micropterus salmoides]	cytoplasm	K02187
map04071 Sphingolipid signaling pathway	0.848584	1	0.54	XP_038586730.1	transcription factor p65 isoform X2 [Micropterus salmoides]	nucleus	K04735
map03018 RNA degradation	0.0938514	3	2.78	XP_038580124.1	ATP-dependent 6-phosphofructokinase, platelet type isoform X12 [Micropterus salmoides]	plasma membrane	K00850
map03018 RNA degradation	0.0938514	3	2.78	XP_038578715.1	enolase 1a, (alpha) isoform X1 [Micropterus salmoides]	cytoplasm	K01689
map03018 RNA degradation	0.0938514	3	2.78	XP_038554986.1	stress-70 protein, mitochondrial [Micropterus salmoides]	mitochondria	K04043
map00760 Nicotinate and nicotinamide metabolism	0.460482	1	1.63	XP_038552965.1	retinoid-binding protein 7 [Micropterus salmoides]	cytoplasm	K06210
map04926 Relaxin signaling pathway	0.873392	1	0.49	XP_038586730.1	transcription factor p65 isoform X2 [Micropterus salmoides]	nucleus	K04735
map00970 Aminoacyl-tRNA biosynthesis	0.00380458	4	6.3	XP_038579145.1	serine--tRNA ligase, cytoplasmic [Micropterus salmoides]	nucleus	K01875
map00970 Aminoacyl-tRNA biosynthesis	0.00380458	4	6.3	XP_038551850.1	isoleucine--tRNA ligase, cytoplasmic [Micropterus salmoides]	cytoplasm	K01870
map00970 Aminoacyl-tRNA biosynthesis	0.00380458	4	6.3	XP_038561656.1	alanine--tRNA ligase, cytoplasmic [Micropterus salmoides]	cytoplasm	K01872
map00970 Aminoacyl-tRNA biosynthesis	0.00380458	4	6.3	XP_038580473.1	tyrosine--tRNA ligase, cytoplasmic [Micropterus salmoides]	nucleus	K01866
map04670 Leukocyte transendothelial migration	0.881148	1	0.48	XP_038549514.1	alpha-actinin-4 isoform X2 [Micropterus salmoides]	cytoplasm	K05699
map00190 Oxidative phosphorylation	0.0570488	8	1.92	XP_038595147.1	ATP synthase subunit gamma, mitochondrial isoform X2 [Micropterus salmoides]	mitochondria	K02136
map00190 Oxidative phosphorylation	0.0570488	8	1.92	XP_038558476.1	ATP synthase subunit alpha, mitochondrial-like isoform X2 [Micropterus salmoides]	mitochondria	K02132
map00190 Oxidative phosphorylation	0.0570488	8	1.92	XP_038569874.1	ATP synthase subunit d, mitochondrial-like [Micropterus salmoides]	mitochondria	K02138
map00190 Oxidative phosphorylation	0.0570488	8	1.92	XP_038553945.1	cytochrome b-c1 complex subunit 1, mitochondrial [Micropterus salmoides]	mitochondria	K00414
map00190 Oxidative phosphorylation	0.0570488	8	1.92	XP_038592753.1	V-type proton ATPase subunit B, brain isoform [Micropterus salmoides]	mitochondria	K02147
map00190 Oxidative phosphorylation	0.0570488	8	1.92	XP_038572754.1	ATP synthase subunit beta, mitochondrial [Micropterus salmoides]	mitochondria	K02133
map00190 Oxidative phosphorylation	0.0570488	8	1.92	XP_038574670.1	ATP synthase-coupling factor 6, mitochondrial [Micropterus salmoides]	mitochondria	K02131
map00190 Oxidative phosphorylation	0.0570488	8	1.92	XP_038555626.1	ATP synthase subunit O, mitochondrial [Micropterus salmoides]	cytoplasm	K02137
map05418 Fluid shear stress and atherosclerosis	0.365991	3	1.39	XP_038590716.1	glutathione S-transferase Mu 3-like [Micropterus salmoides]	cytoplasm	K00799
map05418 Fluid shear stress and atherosclerosis	0.365991	3	1.39	XP_038586730.1	transcription factor p65 isoform X2 [Micropterus salmoides]	nucleus	K04735
map05418 Fluid shear stress and atherosclerosis	0.365991	3	1.39	XP_038586631.1	thioredoxin-like [Micropterus salmoides]	cytoplasm	K03671
map05220 Chronic myeloid leukemia	0.714419	1	0.8	XP_038586730.1	transcription factor p65 isoform X2 [Micropterus salmoides]	nucleus	K04735
map04722 Neurotrophin signaling pathway	0.891908	1	0.46	XP_038586730.1	transcription factor p65 isoform X2 [Micropterus salmoides]	nucleus	K04735
map05212 Pancreatic cancer	0.733193	1	0.76	XP_038586730.1	transcription factor p65 isoform X2 [Micropterus salmoides]	nucleus	K04735
map04137 Mitophagy - animal	0.256841	2	2.04	XP_038586730.1	transcription factor p65 isoform X2 [Micropterus salmoides]	nucleus	K04735
map04137 Mitophagy - animal	0.256841	2	2.04	XP_038558804.1	serine/threonine-protein phosphatase PGAM5, mitochondrial isoform X4 [Micropterus salmoides]	extracellular	K15637
map00980 Metabolism of xenobiotics by cytochrome P450	0.443387	1	1.72	XP_038590716.1	glutathione S-transferase Mu 3-like [Micropterus salmoides]	cytoplasm	K00799
map00071 Fatty acid degradation	0.00300085	5	5.13	XP_038590938.1	short/branched chain specific acyl-CoA dehydrogenase, mitochondrial [Micropterus salmoides]	mitochondria	K09478
map00071 Fatty acid degradation	0.00300085	5	5.13	XP_038585054.1	hydroxyacyl-CoA dehydrogenase trifunctional multienzyme complex subunit alpha b [Micropterus salmoides]	mitochondria	K07515
map00071 Fatty acid degradation	0.00300085	5	5.13	XP_038566256.1	aldehyde dehydrogenase, mitochondrial-like [Micropterus salmoides]	mitochondria	K00128
map00071 Fatty acid degradation	0.00300085	5	5.13	XP_038582914.1	trifunctional enzyme subunit beta, mitochondrial [Micropterus salmoides]	nucleus	K07509
map00071 Fatty acid degradation	0.00300085	5	5.13	XP_038573409.1	medium-chain specific acyl-CoA dehydrogenase, mitochondrial [Micropterus salmoides]	mitochondria	K00249
